# Supplementary material for: Main Determinants Affecting the Antiproliferative Activity of Stilbenes and Their Gut Microbiota Metabolites in Colon Cancer Cells: A Structure–Activity Relationship Study
Source: Int J Mol Sci. 2022 Dec 1;23(23):15102. doi: 10.3390/ijms232315102 (PMC9739882; doi:10.3390/ijms232315102)
Supplement: Supplementary file 1 [file ijms-23-15102-s001.zip]

Archive with 1 entries (1 files):
- ijms-2028475-supplementary.pdf
